# Supplementary material for: Nonporous, Strong, Stretchable, and Transparent Electrospun Aromatic Polyurea Nanocomposites as Potential Anticorrosion Coating Films
Source: Nanomaterials (Basel). 2021 Nov 8;11(11):2998. doi: 10.3390/nano11112998 (PMC8618329; doi:10.3390/nano11112998)
Supplement: Supplementary file 1 [file nanomaterials-11-02998-s001.zip]

Archive with 1 entries (1 files):
- nanomaterials-1439113-supplementary.pdf
